# Supplementary material for: Genetic Architecture of Flooding Tolerance in the Dry Bean Middle-American Diversity Panel
Source: Front Plant Sci. 2017 Jul 6;8:1183. doi: 10.3389/fpls.2017.01183 (PMC5498472; doi:10.3389/fpls.2017.01183)
Supplement: Supplementary file 7 [file DataSheet1.XLSX]

## Sheet: Sheet1
			Non-flooded								Flooded								Flooding index
VARIETY	Total weight (g)	Shoot weight (g)	Root weight (g)	Hypocotyl length (cm)	SPAD index	Germination rate (%)		Total weight (g)	Shoot weight (g)	Root weight (g)	Hypocotyl length (cm)	SPAD index	Adventitious rate	Germination rate (%)		Total weight (g)	Shoot weight (g)	Root weight (g)	Hypocotyl length (cm)	SPAD index	Germination rate (%)
Orca	1.0957	0.7355	0.3682	5.7151	47.7375	80		0.3363	0.2925	0.04375	5.45	29.9687	0.6247	11.667		-0.6822	-0.5852	-0.861	0.04003	-0.3557	-0.855
gts_1103	1.3083	1.0702	0.3216	5.6159	38.9285	50		0.4062	0.3653	0.04075	6.1068	15.0627	1.345	20		-0.7005	-0.6657	-0.8797	0.1149	-0.6188	-0.6
A_55	1.1374	0.7238	0.4216	5.2651	46.1562	86.667		0.2375	0.2025	0.035	5.625	30.1625	0.3798	36.667		-0.7656	-0.6795	-0.9011	0.04634	-0.3787	-0.613
PR_0443_151	0.8782	0.6178	0.2676	6.8318	41.5687	53.333		0.285	0.2162	0.06875	6.4875	26.2875	1.3749	40		-0.6761	-0.638	-0.7635	-0.04414	-0.3801	0.033
ND021717	0.9345	0.6266	0.3151	6.475	40.3562	60		0.2638	0.2187	0.045	6.8375	26.9937	1.7489	23.333		-0.6992	-0.6076	-0.8613	0.04474	-0.3412	1.042
B05055	0.9782	0.6066	0.3788	6.725	45.4125	60		0.2763	0.22	0.05625	7	28.7812	1.0622	5		-0.7112	-0.6216	-0.8428	0.03303	-0.3618	-0.929
Bandit	0.9107	0.599	0.3188	5.35	48.5312	83.333		0.3275	0.2225	0.105	6.1625	36.9687	1.3123	26.667		-0.61	-0.5904	-0.6461	0.1566	-0.2275	-0.7
115M	1.015	0.5275	0.497	5.1897	50.0212	66.667		0.3146	0.2232	0.09142	4.9311	37.7041	0.9517	0		-0.6362	-0.5388	-0.7318	-0.00571	-0.1356	-1
Shania	0.8157	0.5403	0.2826	5.4875	44.7	56.667		0.27	0.225	0.045	6.275	31.075	0.6869	43.333		-0.6584	-0.5472	-0.8411	0.2553	-0.3097	-0.056
Harrowhawk	1.1207	0.7466	0.3813	6.95	44.2875	36.667		0.3088	0.2262	0.0825	6.45	20.2125	1.8753	13.333		-0.713	-0.6712	-0.7874	-0.01978	-0.5329	-0.28
Domino	1.0507	0.7003	0.3576	4.7625	40.1125	66.667		0.2938	0.23	0.06375	5.8125	28.5125	0.3125	16.667		-0.6703	-0.6101	-0.7801	0.228	-0.2581	-0.804
F04_2801_4_6_6	1.0541	0.7088	0.3532	4.0984	45.4903	50		0.3438	0.23	0.1138	4.6875	30.8	0.7967	3.333		-0.6363	-0.6636	-0.623	0.1739	-0.3502	-0.958
Midnight	0.8841	0.6255	0.2666	5.3318	51.5875	90		0.3038	0.235	0.06875	6.2	35.875	1.6244	50		-0.6092	-0.5925	-0.6703	0.1368	-0.3041	-0.457
F04_2801_4_1_2	0.9308	0.6372	0.3016	5.2818	45.6737	83.333		0.2938	0.2375	0.05625	4.7125	29.1375	1.3787	6.667		-0.608	-0.5444	-0.7478	-0.01601	-0.3793	-0.926
AC_Harblack	0.867	0.5816	0.2926	8.3125	50.0125	66.667		0.31	0.2375	0.0725	8.25	25.8141	1.8781	28.333		-0.6088	-0.5418	-0.7329	0.05077	-0.471	-0.521
92BG_7	1.0395	0.6953	0.3513	7.0625	47.2437	63.333		0.3188	0.242	0.0767	6.8919	35.2812	2.3749	0		-0.7107	-0.6621	-0.8014	0.05704	-0.2591	-1
Phantom	1.0507	0.6978	0.3601	7.4	46.9	73.333		0.3263	0.2425	0.08375	7.4125	24.75	1.4624	28.333		-0.6373	-0.5836	-0.748	0.04444	-0.476	-0.606
Jaguar	1.127	0.7528	0.3813	6.7875	46.1687	76.667		0.3438	0.2425	0.1013	6.7375	27.1	1.5627	6.667		-0.6995	-0.6746	-0.7487	0.002128	-0.4026	-0.892
CDC_Expresso	1.2312	0.8439	0.3914	5.3125	46.0812	93.333		0.3188	0.2437	0.075	5	38.45	1.6288	21.667		-0.7134	-0.682	-0.777	-0.02736	-0.1561	-0.767
Eclipse	1.0107	0.6741	0.3438	6.5625	50.4312	63.333		0.2975	0.2462	0.05125	6.4625	25.9312	0.9375	30		-0.6611	-0.5837	-0.8085	-0.00217	-0.4763	-0.505
UCD_96114	0.8982	0.5891	0.3163	4.8625	46.2875	73.333		0.3363	0.2475	0.08875	5.3375	32.1312	1.7756	15		-0.6002	-0.5551	-0.6811	0.1528	-0.3053	-0.789
CDC_Nighthawk	1.197	0.7903	0.4138	8.1625	51.6125	60		0.3675	0.2475	0.12	7.8375	37.9687	1.1245	40		-0.6878	-0.6737	-0.7152	-0.04205	-0.2612	-0.368
Aifi_Wuriti	1.1879	0.7506	0.3801	5.7625	39.5625	90		0.3163	0.25	0.06625	5.95	17.8125	1.7496	23.333		-0.7456	-0.6695	-0.7761	0.05324	-0.5456	-0.575
Black_Knight	1.092	0.644	0.4551	5.375	50.2937	80		0.3375	0.2525	0.085	6.3625	31.9625	1.4996	15		-0.6814	-0.5855	-0.7979	0.2106	-0.3521	-0.808
ICB_3	1.1374	0.8305	0.3149	5.2818	44.2987	80		0.2813	0.2537	0.0275	4.4125	19.225	1.1247	26.667		-0.6977	-0.642	-0.8767	-0.05229	-0.5692	-0.683
T_39	0.9482	0.6428	0.3126	6.1875	41.7062	66.667		0.36	0.2537	0.1063	6.8125	30.25	1.1247	11.667		-0.5341	-0.5267	-0.5324	0.09413	-0.2584	-0.87
UI_911	1.032	0.7728	0.2663	7.425	46.9125	86.667		0.3313	0.2637	0.0675	7.425	26.4437	0.6873	10		-0.6786	-0.6473	-0.7577	0.0101	-0.4435	-0.886
I9365_31	1.0841	0.7055	0.3866	5.8984	43.132	94.614		0.3388	0.2637	0.075	5.8752	26.1312	1.9994	36.534		-0.6722	-0.6297	-0.7539	0.01384	-0.3406	-0.613
CDC_Jet	0.8915	0.6435	0.3049	5.4484	41.775	90		0.3563	0.265	0.09125	5.9625	34.0437	0.8802	60		-0.5471	-0.4927	-0.6675	0.1533	-0.1762	-0.371
Condor	0.9329	0.6489	0.2976	5.6	49.0562	53.333		0.3363	0.2662	0.07	6.025	29.125	2.5609	0		-0.6202	-0.565	-0.752	0.05823	-0.4083	-1
ICB_10	0.787	0.5891	0.2051	7.2875	42.075	93.333		0.365	0.2662	0.09875	7.2125	31.7687	1.4998	30		-0.4043	-0.3785	-0.5423	0.02797	-0.2579	-0.68
F04_2801_4_5_1	1.087	0.6365	0.4576	5.025	44.975	86.667		0.3388	0.2687	0.07	5.125	32.6437	0.9996	3.333		-0.6767	-0.5508	-0.8378	0.03565	-0.2674	-0.958
Zorro	0.972	0.6016	0.3776	6.7	43.3812	86.667		0.3675	0.2712	0.09625	6.55	27.1875	0.5615	20		-0.6104	-0.5324	-0.7403	0.007559	-0.3686	-0.769
Black_Velvet	1.012	0.6366	0.3826	6.1125	52.15	86.667		0.395	0.2725	0.1225	6.4	40.1375	1.3743	31.667		-0.6063	-0.5328	-0.7044	0.03998	-0.2143	-0.644
Blackjack	1.052	0.709	0.3501	5.675	42.1187	86.667		0.4113	0.28	0.1313	6.2625	27.9875	1.3123	28.333		-0.6145	-0.6059	-0.6218	0.1047	-0.3178	-0.678
Raven	1.112	0.6978	0.4213	8.025	44.45	66.667		0.3613	0.2837	0.0775	7.5375	17.9812	1.1877	6.667		-0.6478	-0.5566	-0.7995	-0.04084	-0.5887	-0.867
ND021574	1.2907	0.8278	0.4701	4.4625	43.5812	80		0.3675	0.285	0.0825	5.7875	30.5625	1.0001	23.333		-0.7249	-0.6598	-0.839	0.2763	-0.2927	-0.689
Shiny_Crow	0.7841	0.4988	0.2932	8.3818	43.75	76.667		0.3688	0.2862	0.0825	7.5875	37.4062	1.062	20		-0.2936	-0.2071	-0.466	-0.08293	-0.1364	-0.732
AC_Black_Diamond	1.1712	0.7189	0.3901	7.15	53.5687	94.614		0.4113	0.2975	0.1138	7.025	46.6687	0.6295	25		-0.6094	-0.5536	-0.6684	0.001094	-0.1255	-0.613
Loreto	0.8932	0.6315	0.2688	7.4625	46.232	73.333		0.4025	0.3012	0.1013	7.375	21.7	0.9998	13.333		-0.5021	-0.4761	-0.561	0.01259	-0.5014	-0.778
Xan_176	1.237	0.7828	0.4613	5.8625	44.8062	73.333		0.4063	0.3262	0.08	6.5125	40.8437	1.0004	40		-0.6538	-0.5568	-0.8081	0.1291	-0.07884	-0.441
UI_906	1.1033	0.749	0.3613	8.0875	45.5437	93.333		0.4338	0.3312	0.1025	8.6	25.7937	0.9997	41.667		-0.5714	-0.5219	-0.6667	0.1025	-0.4059	-0.55
Puebla_152	1.4095	0.944	0.4726	7.4875	48.5062	53.333		0.4825	0.4012	0.08125	6.9875	39.3687	0.6872	31.667		-0.6103	-0.4948	-0.7958	-0.07028	-0.1955	-0.528
zumba	0.9245	0.659	0.2726	7.175	45.45	86.667		0.3438	0.265	0.07875	7.475	28.1187	0.7495	40		-0.6024	-0.5289	-0.6886	0.09253	-0.3854	-0.538
DPC_4	0.952	0.5903	0.3688	5.8625	42.8	86.667		0.34	0.2725	0.0675	7.8125	23.1187	0.7498	11.667		-0.6243	-0.4963	-0.8133	0.3292	-0.4622	-0.874
Desert_Rose	1.6232	0.9778	0.6526	6	42.4687	83.333		0.4113	0.32	0.09125	6.575	29.3	1.1869	3.333		-0.7485	-0.669	-0.8574	0.114	-0.3001	-0.963
Beryl_R	1.2445	0.8178	0.4338	6.925	47.6312	80		0.3875	0.2875	0.1	6.9125	34.175	0.8793	3.333		-0.6709	-0.6153	-0.7551	0.01527	-0.2796	-0.967
BelMiNeb_RR_2	0.9482	0.6353	0.3201	6.9125	44.925	86.667		0.405	0.31	0.095	7.275	35.4375	1.3751	15		-0.5271	-0.4648	-0.639	0.05798	-0.2041	-0.821
Beryl	1.2457	0.8091	0.4438	7.5	47.4812	66.667		0.4088	0.3312	0.0775	7.2125	35.8062	1.2495	15		-0.6528	-0.5594	-0.8145	-0.04038	-0.2297	-0.687
BelMiNeb_RMR_3	1.0757	0.664	0.4188	7.4375	45.8125	83.333		0.4638	0.3387	0.125	7.375	40.7875	2.1241	6.667		-0.4188	-0.3741	-0.4283	0.01096	-0.09889	-0.926
ABC_Weihing	1.3045	0.8828	0.4288	9.4	51.6062	63.333		0.4888	0.3587	0.13	9.0375	40.5875	1.4622	16.667		-0.6173	-0.5809	-0.6841	-0.00724	-0.2046	-0.578
USWA_13	1.527	1.0228	0.5113	7.375	52.6625	60		0.4713	0.365	0.1063	7.2125	47.5375	1.9998	6.667		-0.6652	-0.5949	-0.7614	-0.0234	-0.09561	-0.778
JM_24	1.5782	0.8728	0.7126	7.8625	47.85	63.333		0.5	0.3787	0.1213	7.3375	32.8875	1.4997	5		-0.6668	-0.5246	-0.7943	-0.05039	-0.3157	-0.875
belneb_2	1.1495	0.7315	0.4251	7.6	54.75	66.667		0.4925	0.3875	0.105	8.05	45.8641	2.4624	10		-0.5512	-0.4457	-0.7314	0.08651	-0.1855	-0.796
GN9_1	1.7745	1.1778	0.6039	8.6	49	90		0.535	0.3887	0.1463	7.1625	38.2562	1.6253	3.333		-0.6616	-0.6222	-0.7353	-0.1569	-0.2187	-0.963
Starlight	1.3124	0.9038	0.4166	7.5151	46.45	80		0.5363	0.3887	0.1475	8.9875	42.0625	1.7498	6.667		-0.6262	-0.576	-0.7604	0.2495	-0.09258	-0.925
AC_Resolute	1.334	0.776	0.4382	7.0318	47.2375	80		0.4738	0.3925	0.08125	8.05	39.1437	1.1871	8.333		-0.6363	-0.4795	-0.7759	0.1147	-0.1457	-0.907
Matterhorn	1.1975	0.682	0.526	5.7152	49.0708	56.667		0.5188	0.395	0.1238	6.2	33.9875	0.6258	6.667		-0.428	-0.1892	-0.6994	0.1147	-0.05713	-0.921
Orion	1.3707	0.9241	0.4538	6.975	47.875	56.667		0.57	0.4	0.17	7.425	42.0125	1.0622	5		-0.5794	-0.5441	-0.6376	0.1166	-0.1119	-0.892
Marquis	1.332	0.9028	0.4363	5.5375	47.025	50		0.515	0.4087	0.1063	5.7875	35.4437	1.2498	20		-0.6019	-0.5218	-0.7573	0.08094	-0.2384	-0.568
NE1_09_22	1.4695	1.0278	0.4488	8.6625	46.0375	53.333		0.535	0.4087	0.1263	8.65	38.1125	1.2496	3.333		-0.6231	-0.5806	-0.7102	0.01482	-0.1595	-0.958
NE1_09_20	1.567	1.054	0.5201	7.85	44.725	63.333		0.5388	0.4087	0.13	8.9625	40.15	1.6245	38.333		-0.6513	-0.6005	-0.7533	0.1736	-0.09701	-0.317
CDC_Nordic	1.2796	0.7423	0.5576	7.75	45.7375	53.333		0.5713	0.4137	0.1575	7.5125	35.8562	1.4369	6.667		-0.5509	-0.4538	-0.6927	-0.01621	-0.22	-0.917
Sapphire	1.0832	0.6378	0.4526	7.5	51.2937	63.333		0.5725	0.4162	0.1563	7.6875	45.8062	1.7501	28.333		-0.4618	-0.3307	-0.6445	0.1282	-0.1046	-0.579
NE1_09_9	1.5957	1.0065	0.5963	9.0875	43.8437	60		0.56	0.4262	0.1338	9.1625	35	1.8745	15		-0.6447	-0.5653	-0.7631	-0.00017	-0.1983	-0.732
belmineb_5	1.2382	0.8353	0.4101	8.1625	50.1875	80		0.59	0.4437	0.1463	8.4375	40.075	2.1878	6.667		-0.4854	-0.3821	-0.6409	0.02433	-0.2035	-0.926
GN_Star	1.517	1.0453	0.4788	7.425	49.225	60		0.5438	0.445	0.09875	7.875	40.6375	2.3749	23.333		-0.6369	-0.5669	-0.7885	0.05786	-0.1602	-0.533
Sawtooth	0.9182	0.6278	0.2976	7.4	45.3125	70		0.5613	0.4475	0.1138	8.825	45.5187	0.5625	13.333		-0.3565	-0.2561	-0.5793	0.1958	0.006767	-0.759
UI_123	1.332	0.8266	0.5126	5.5625	50.3687	63.333		0.57	0.4487	0.1213	6.5875	47.7812	1.0619	40		-0.5539	-0.4329	-0.7556	0.2178	-0.05081	0.333
Gemini	1.6395	1.1878	0.4588	6.2275	45.8812	63.333		0.535	0.4525	0.0825	8.1625	37	0.9999	10		-0.6775	-0.6213	-0.8196	2.7964	-0.1852	-0.85
BelNeb_RR_1	1.3395	0.8753	0.4713	9	55.9875	90		0.6	0.4537	0.1463	9.45	51.475	1.7956	8.333		-0.5465	-0.4698	-0.6765	0.07801	-0.07967	-0.907
UI_59	1.5608	1.0672	0.5016	7.3484	48.3062	73.333		0.5688	0.4625	0.1063	6.8875	36.875	1.8748	36.667		-0.6802	-0.6166	-0.8275	0.01506	-0.2381	-0.389
NE1_09_19	1.1895	0.7715	0.4251	8.625	42.9437	80		0.6788	0.4825	0.1963	11.0125	35.5	1.1868	28.333		-0.3997	-0.3388	-0.5051	0.3112	-0.1602	-0.593
Emerson	1.432	0.9803	0.4588	8.5625	49.625	56.667		0.7188	0.5287	0.19	8.6125	45.4312	2.3748	13.333		-0.4845	-0.4514	-0.5541	-0.00856	-0.08466	-0.833
snowdon	1.1074	0.7421	0.376	4.3652	48.5333	70		0.3547	0.3051	0.0498	5.7488	42.7897	0.8518	0		-0.6613	-0.5671	-0.8491	0.4045	-0.1134	-1
belmineb_1	0.887	0.5728	0.3213	5.825	41.5437	76.667		0.4025	0.3237	0.07875	5.9	27.3187	1.6876	0		-0.5318	-0.4104	-0.7333	0.03644	-0.3487	-1
belmineb_2	1.1332	0.769	0.3713	5.7375	46.8437	90		0.4525	0.3375	0.115	6.2	39.175	2.1249	0		-0.5898	-0.523	-0.6701	0.1136	-0.1564	-1
CDC_Crocus	1.3962	0.9706	0.3963	7.6	42.375	89.614		0.6063	0.3787	0.2275	7.5375	35.8125	1.6241	4.034		-0.5462	-0.5097	-0.3914	0.001881	-0.1378	-0.932
GN9_4	1.3782	0.8891	0.4963	7.2625	45.5562	83.333		0.5313	0.385	0.1463	7.85	40.0312	2.3743	3.333		-0.6075	-0.5511	-0.6946	0.09153	-0.1182	-0.958
Coyne	1.1307	0.7416	0.3963	8.5875	49.6375	76.667		0.4988	0.405	0.09375	8.0125	44.8625	1.1243	15		-0.5332	-0.4148	-0.7465	-0.05035	-0.09546	-0.81
nd020616	1.342	0.9203	0.4288	10.2	50.5625	80		0.5	0.4162	0.08375	9.7	43.6562	0.6871	15		-0.6244	-0.5382	-0.7813	-0.02007	-0.126	-0.813
NW_395	1.0208	0.6303	0.3976	4.7375	45.125	40		0.2097	0.1646	0.0451	4.6256	15.242	1.7952	0		-0.7895	-0.7421	-0.8654	-0.0054	-0.7413	-1
Nautica	0.6995	0.4415	0.2651	5.1	42.9562	53.333		0.2313	0.1737	0.0575	6.1625	13.5312	1.3756	15		-0.6223	-0.5446	-0.7669	0.2121	-0.7056	-0.957
Neptune	0.9245	0.6103	0.3213	5	44.5937	60		0.2363	0.1875	0.04875	4.7125	20.3625	0.625	8.333		-0.7275	-0.6615	-0.8569	-0.02584	-0.5664	-0.861
Newport	1.132	0.7065	0.4326	5.025	41.7062	63.333		0.2563	0.1937	0.0625	4.65	10.7	1.3119	0		-0.7586	-0.7163	-0.8177	-0.05971	-0.7298	-0.988
Sanilac	1.1645	0.8006	0.3451	6.05	42.1937	40.772		0.2325	0.1987	0.03375	5.2625	20.1625	0.6878	20		-0.8013	-0.7548	-0.9079	-0.1185	-0.52	0.976
AC_Compass	0.8895	0.5641	0.3326	5.8625	41.1375	83.333		0.275	0.1987	0.07625	6.0875	22.9687	0.4997	11.667		-0.6651	-0.632	-0.7082	0.07392	-0.4361	-0.868
Schooner	0.4993	0.3344	0.1813	4.1756	36.6375	50		0.2659	0.2012	0.0647	5.8732	30.1741	0.6113	0		-0.4828	-0.3966	-0.6424	0.3998	-0.1604	-1.024
OAC_Gryphon	1.1257	0.7765	0.3563	5.5875	39.6312	43.333		0.2863	0.205	0.08125	6.7875	26.0812	1.2499	5		-0.741	-0.727	-0.7794	0.205	-0.3489	-0.9
Avanti	0.7296	0.439	0.2947	5.375	42.8812	50		0.3063	0.2075	0.09875	6.2125	27.3937	0.5613	5		-0.5169	-0.4508	-0.6134	0.1578	-0.3612	-0.966
Midland	0.7545	0.5341	0.2276	3.975	45.2562	53.333		0.25	0.2087	0.04125	4.5125	5	0.7501	0		-0.6483	-0.5645	-0.8247	0.1584	-0.8891	-1
N05324	1.0945	0.6916	0.4101	4.6125	38.8437	56.667		0.2813	0.2112	0.07	5.725	13.5875	1.1875	0		-0.7054	-0.6098	-0.8189	0.2502	-0.6385	-1
Navigator	0.8845	0.6028	0.2888	4.875	42.5437	63.333		0.2775	0.2175	0.06	5.8875	19.9812	1.3122	25		-0.5437	-0.5334	-0.5417	0.2424	-0.5187	-0.549
McHale	0.9974	0.7186	0.2875	4.9154	42.365	53.333		0.2969	0.2185	0.07845	5.1014	11.6974	1.8954	1.667		-0.6918	-0.678	-0.7031	0.078	-0.7092	-0.917
Huron	1.3525	0.9005	0.4599	4.6151	42.7687	63.333		0.2625	0.2187	0.04375	4.5125	8.9	1.5003	15		-0.7745	-0.7176	-0.8658	0.07513	-0.7694	-0.572
Seabiskit	0.7046	0.4506	0.2401	4.475	39.9625	20		0.28	0.2212	0.05875	4.7875	11.3937	1.2495	0		-0.3592	-0.2493	-0.7132	0.1898	-0.7226	-1.004
Norstar	0.9291	0.6089	0.3282	3.8318	45.8153	70		0.2755	0.222	0.05337	4.4086	29.4732	1.6353	0		-0.686	-0.6214	-0.8144	0.1921	-0.3353	-1
Vista	0.862	0.5728	0.2963	5.7125	45.2875	60		0.295	0.2237	0.07125	5.825	24.525	1.4996	0		-0.6593	-0.6025	-0.7477	0.0176	-0.4643	-1
Morden_003	1.1145	0.759	0.3626	6.1625	47.5937	48.333		0.3175	0.2262	0.09125	6.3625	28.2687	1.3121	13.333		-0.6372	-0.6067	-0.693	0.03438	-0.4034	-0.778
OAC_Laser	0.9432	0.6041	0.3463	5.675	47.125	80		0.2863	0.2362	0.05	5.4625	21.2187	1.5453	0		-0.679	-0.5743	-0.8423	-0.03604	-0.5453	-1
Crestwood	0.7579	0.509	0.2676	5.3125	40.7062	93.333		0.3363	0.2362	0.1	5.4875	23.225	1.5616	13.333		-0.528	-0.506	-0.5826	0.04969	-0.4119	-0.852
Mackinac	1.0045	0.6516	0.3601	5.05	45.4312	53.333		0.2825	0.2387	0.04375	5.5625	12.5812	1.0005	0		-0.7042	-0.6205	-0.8547	0.1199	-0.7377	-1
Reliant	0.7507	0.4615	0.2964	6.475	40.8187	43.333		0.305	0.24	0.065	6.25	26.4812	1.0621	0		-0.5806	-0.4377	-0.7621	-0.02895	-0.3635	-1
Medalist	0.922	0.6353	0.2938	4.9625	42.6125	53.333		0.2913	0.2412	0.05	4.8	11.7312	0.4373	6.667		-0.6722	-0.5998	-0.8418	-0.02528	-0.7303	-0.667
T9903	0.7207	0.4978	0.2301	5.9125	43.7187	56.667		0.3163	0.2412	0.075	6.375	32.7937	1.3748	3.333		-0.3674	-0.3271	-0.4482	0.1009	-0.2204	-0.933
Verano	0.8375	0.6075	0.2395	4.9647	42.2462	40		0.3305	0.2437	0.0867	4.7919	31.8315	0.8859	21.667		-0.6324	-0.6039	-0.7027	-0.09947	-0.3037	-0.508
F07_004_9_1	0.8957	0.5772	0.3266	4.7818	44.8987	63.333		0.3213	0.245	0.07625	4.6625	13.8812	0.4634	1.667		-0.6438	-0.5485	-0.7969	0.07474	-0.7826	-0.944
C_20	0.8795	0.6023	0.2551	4.3125	46.6187	70		0.325	0.2462	0.07875	4.75	22.6062	1.3122	3.333		-0.564	-0.5023	-0.6845	0.1085	-0.5165	-0.933
Hyden	1.4174	0.8372	0.5882	5.6318	39.6987	80		0.3188	0.2475	0.07125	5.7875	15.9875	1.1247	6.667		-0.7571	-0.6978	-0.8448	0.09058	-0.5513	-0.921
OAC_Rex	1.0807	0.7365	0.3513	5.65	44.1625	66.667		0.3525	0.2475	0.105	5.925	33.2187	1.2498	11.667		-0.67	-0.651	-0.6951	0.07204	-0.2475	-0.839
Morales	0.9341	0.5805	0.3616	7.2984	45.625	43.333		0.3063	0.2512	0.055	7.75	35.2562	2.1253	25		-0.6409	-0.5424	-0.7913	0.08253	-0.2198	-0.417
Envoy	0.822	0.5078	0.3213	5.3625	37.6937	63.333		0.3075	0.2587	0.04875	4.9875	11.7375	1.312	0		-0.6173	-0.4738	-0.839	0.003569	-0.6557	-1
T9905	0.7324	0.4839	0.2566	4.6151	46.6153	70		0.3422	0.2687	0.07337	5.6252	27.4815	0.9691	13.333		-0.4631	-0.3148	-0.7378	0.2901	-0.4309	-0.847
Seahawk	1.0507	0.6553	0.4026	5.0625	45.0312	53.333		0.345	0.2687	0.07625	5.15	32.9937	2.8746	8.333		-0.6649	-0.5553	-0.8163	0.03985	-0.2619	-0.905
HY_4181	1.654	1.0822	0.5799	5.9151	42.4487	90		0.3455	0.2687	0.0767	5.1752	9.1437	1.9382	0		-0.7885	-0.7434	-0.876	-0.1102	-0.8231	-1
USWA_50	1.2479	0.8656	0.3688	6.0625	43.6062	73.333		0.3563	0.27	0.08625	6	19.3437	1.125	8.333		-0.6993	-0.6601	-0.7605	-0.01366	-0.5607	-0.882
CDC_Whitecap	1.4274	0.7455	0.6899	5.8651	45.0653	66.667		0.3738	0.27	0.1038	6.7875	26.2625	0.5618	3.333		-0.7805	-0.6795	-0.8631	0.1158	-0.4462	-0.963
Avalanche	0.882	0.5428	0.3463	5.725	43.6062	83.333		0.4038	0.2737	0.13	5.975	32.4	0.9373	35		-0.5264	-0.4874	-0.5116	0.0258	-0.2554	-0.569
Seafarer	0.9882	0.6578	0.3376	6.75	42.25	43.333		0.3738	0.3025	0.07125	5.8	19.2812	0.7505	0		-0.6046	-0.5233	-0.7696	-0.134	-0.5539	-1
Albion	0.7657	0.5153	0.2576	3.9875	43.8812	63.333		0.3475	0.3037	0.04375	4.4125	9.9125	1.3127	3.333		-0.4204	-0.2758	-0.7868	0.0816	-0.779	-0.933
Lightning	1.0932	0.6428	0.4576	4.55	45.9062	96.667		0.3813	0.305	0.07625	5.4875	34.2812	2.4375	6.667		-0.6379	-0.5055	-0.8206	0.1656	-0.2457	-0.93
Voyager	1.2392	0.9244	0.3313	7.4256	41.0708	56.667		0.4013	0.3087	0.0925	6.5875	27.9687	0.4374	10		-0.7225	-0.6944	-0.8051	-0.00844	-0.3875	-0.814
Ensign	1.0157	0.6503	0.3726	5.825	49.0812	73.333		0.3863	0.32	0.06625	5.9125	25.25	0.6872	3.333		-0.6144	-0.4712	-0.8383	0.004124	-0.4725	-0.963
BelMiNeb_RMR_7	0.9625	0.5922	0.3782	7.9318	48.6625	66.667		0.4875	0.3612	0.1263	8.7375	40.1812	2.3739	20		-0.4947	-0.3795	-0.6558	0.05665	-0.1704	-0.663
BelMiNeb_RMR_8	0.9674	0.6635	0.3125	6.9154	53.715	76.667		0.4552	0.3735	0.08178	6.8348	46.4807	1.8112	10		-0.5161	-0.417	-0.7235	-0.01548	-0.1337	-0.85
BelMiNeb_RMR_4	1.0074	0.6538	0.3616	8.2818	44.6	79.614		0.52	0.4025	0.1175	8.45	42.2812	1.9992	1.667		-0.5187	-0.4432	-0.6338	0.008284	-0.03366	-0.957
AC_Polaris	1.3312	0.8739	0.4614	7.2375	48.8312	53.333		0.5763	0.4075	0.1688	7.825	42.9437	1.5624	3.333		-0.5098	-0.4544	-0.5551	0.08519	-0.1058	-0.833
Arthur	0.8932	0.5241	0.3763	4.5375	39.3687	66.667		0.2663	0.2037	0.0625	4.8375	10.7	0.6871	1.667		-0.6709	-0.5671	-0.7973	0.1584	-0.7075	-0.983
alpena	0.7745	0.5128	0.2688	5.1125	46.2375	70		0.3	0.23	0.07	5.725	24.05	0.5463	0		-0.6148	-0.5436	-0.7461	0.1184	-0.4819	-1
USWA_61	1.2057	0.7416	0.4713	5.825	46.2	83.333		0.3063	0.2287	0.0775	5.975	36.7	1.0002	21.667		-0.7366	-0.6635	-0.8306	0.02944	-0.1948	-0.746
I9365_5	1.1558	0.7272	0.4366	4.6484	48.1312	73.333		0.315	0.2625	0.0525	5.1375	29.9812	1.1251	53.333		-0.703	-0.563	-0.8959	0.1577	-0.3647	-0.13
CDC_Rosalee	1.1562	0.7473	0.4513	6.05	44.8187	90		0.3225	0.2762	0.04625	5.825	11.4125	0.749	26.667		-0.726	-0.599	-0.9066	0.001433	-0.7476	-0.704
I9365_25	0.9907	0.6541	0.3438	4.75	42.5375	83.333		0.34	0.285	0.055	5.6375	24.075	0.9377	58.333		-0.6122	-0.5094	-0.8226	0.1822	-0.4537	-0.324
Viva	1.0207	0.6391	0.3888	4.9625	45.4687	60		0.3638	0.2887	0.075	4.85	27.5062	1.4995	0		-0.6292	-0.5106	-0.7952	-0.03079	-0.3751	-1
PR_0401_259	1.0795	0.7378	0.3488	6.35	46.2625	73.333		0.3825	0.2962	0.08625	6.45	34.7125	2.1247	40		-0.6395	-0.585	-0.7474	0.06436	-0.2574	-0.458
PK9_7	1.1657	0.8066	0.3663	5.65	48.0312	73.333		0.445	0.3325	0.1125	7.3625	39.0875	1.4367	0		-0.5722	-0.4852	-0.6908	0.5616	-0.1631	-1
UCD_9623	1.1133	0.7441	0.3763	6.7875	45.625	90		0.4275	0.3412	0.08625	7.625	33.7562	2.25	20		-0.5487	-0.4654	-0.7342	0.1751	-0.2429	-0.778
Sedona	1.2424	0.7805	0.4699	7.0984	54.5187	73.333		0.46	0.3487	0.1113	7.25	35.3625	1.6258	6.667		-0.6413	-0.5779	-0.746	0.0647	-0.3763	-0.907
AC_Early_Rose	1.1879	0.7689	0.3901	6.775	48.9625	93.333		0.4863	0.3537	0.1325	6.9625	41.625	0.7497	26.667		-0.5923	-0.5473	-0.6738	0.01625	-0.1458	-0.719
Pink_Floyd	1.0812	0.7156	0.4276	5.2125	45.8687	100		0.425	0.355	0.07	5.9125	21.9437	1.6246	16.667		-0.6005	-0.4676	-0.8508	0.1389	-0.5538	-0.833
Yolano	1.0591	0.6855	0.3816	5.9151	48.9812	96.667		0.4688	0.3562	0.1125	6.7625	40.7625	0.5621	15		-0.5509	-0.4662	-0.7151	0.145	-0.1642	-0.833
Harold	1.2629	0.8056	0.5088	5.025	49.8	73.333		0.4313	0.3587	0.0725	5.325	13.5812	2.125	6.667		-0.6414	-0.4993	-0.8537	0.06157	-0.7339	-0.933
ROG_312	1.2207	0.7653	0.4626	5.8375	47.55	70		0.4313	0.3612	0.07	6.825	32.7312	2.1243	28.333		-0.6108	-0.4577	-0.8404	0.1694	-0.3149	-0.667
S08418	1.0415	0.6685	0.3582	6.6318	54.1125	66.667		0.4563	0.365	0.09125	7.4375	48.3	1.7508	6.667		-0.5659	-0.4637	-0.7164	0.2104	-0.105	-0.883
Victor	1.3657	0.8616	0.5113	6.9625	47.1875	86.667		0.475	0.3662	0.1088	7.0625	32.75	2.8746	6.667		-0.6417	-0.5504	-0.7822	0.02209	-0.3003	-0.925
Gloria	1.3907	0.8803	0.5176	5.0625	48.2437	93.333		0.4763	0.3812	0.095	5.05	31.9	1.6246	0		-0.6214	-0.5091	-0.7924	0.06368	-0.3365	-1
PK9_15	1.5368	0.9899	0.5549	7.9947	49.9072	70		0.4838	0.3812	0.1025	7.525	39.3687	1.9986	8.333		-0.6699	-0.5822	-0.8214	0.02443	-0.159	-0.877
UI_537	1.5258	0.8822	0.6516	5.7651	50.3812	83.333		0.4888	0.3937	0.095	6.525	34.1375	2.3746	11.667		-0.618	-0.4922	-0.8027	0.2213	-0.3256	-0.882
6R_42	1.1682	0.7265	0.4488	6.35	49.8562	50		0.49	0.395	0.095	6.7375	31.175	2.7495	3.333		-0.5652	-0.4333	-0.7797	0.06296	-0.3834	-0.833
Roza	1.5157	0.9778	0.5451	7.2	48.5062	26.667		0.5963	0.4412	0.155	7.1625	42.0375	1.7953	0		-0.5929	-0.5219	-0.7202	0.01459	-0.1391	-1.008
ICB_12	1.162	0.7341	0.4351	6.3625	43.3625	80		0.3013	0.2437	0.0575	6.8875	34.1062	2.1875	8.333		-0.6903	-0.6019	-0.8455	0.1318	-0.2201	-0.907
Montrose	1.3083	0.809	0.5063	7.8625	45.875	80		0.3788	0.2762	0.1025	9.0125	32.425	0.8122	18.333		-0.6741	-0.6324	-0.7439	0.1629	-0.2815	-0.768
Durango	1.1575	0.7435	0.4226	7.5654	50.165	90		0.4185	0.2985	0.1201	7.8514	43.2974	1.2294	26.667		-0.6384	-0.5985	-0.7158	0.037	-0.1369	-0.704
TARS_VCI_4B	0.892	0.5953	0.3038	6.175	46.225	60		0.4013	0.3175	0.08375	7.175	40.1	1.6248	21.667		-0.5373	-0.422	-0.7099	0.1569	-0.1143	-0.655
Vision	0.9907	0.5978	0.4001	6.5625	43.9687	60		0.4288	0.3175	0.1113	8.075	36.4812	2.375	1.667		-0.5705	-0.4697	-0.7207	0.2296	-0.1364	-0.967
IP08_2	1.4058	0.7922	0.6216	5.5151	42.0237	63.333		0.4188	0.3204	0.09837	5.5419	21.7565	0.6358	8.333		-0.5291	-0.4093	-0.739	0.0409	-0.4827	-0.878
Holberg	1.2582	0.7828	0.4826	5.875	44.3	70		0.435	0.325	0.11	7.175	31.5125	1.9991	3.333		-0.6515	-0.5666	-0.7719	0.2143	-0.2824	-0.933
P07863	1.152	0.789	0.3701	6.2	45.8625	76.667		0.435	0.325	0.11	6.9625	36.5875	2.5011	8.333		-0.6025	-0.577	-0.6425	0.3702	-0.1924	-0.884
ABCP_15	1.6133	1.0478	0.5726	7.9	48.9	76.667		0.4688	0.3312	0.1375	8.85	45.3875	2.6294	11.667		-0.6886	-0.672	-0.7128	0.1437	-0.06566	-0.806
Othello	1.0407	0.6141	0.4338	5.2	43.9	53.333		0.4088	0.3325	0.07625	5.9125	37.775	2.749	11.667		-0.577	-0.383	-0.79	0.1393	-0.1283	-0.729
ND060197	1.0291	0.7455	0.2916	7.3651	43.2937	76.667		0.42	0.3325	0.0875	9.2125	41.2437	0.75	10		-0.5122	-0.4924	-0.5818	0.3418	0.04183	-0.886
Chase	1.0113	0.6089	0.4064	6.7915	48.0437	76.667		0.4475	0.3325	0.115	7.575	46.8375	1.1244	20		-0.5021	-0.3494	-0.7259	0.1521	-0.03901	-0.644
I06_2575_17	1.4558	1.0155	0.4482	5.6318	46.9653	80		0.4513	0.3387	0.1125	5.925	34.3125	1.5002	16.667		-0.6549	-0.6436	-0.6896	0.1196	-0.2669	-0.826
Quincy	1.502	0.904	0.6051	5.9	43.1562	80		0.5038	0.3412	0.1625	6.525	39.5312	2.4997	16.667		-0.6606	-0.6109	-0.7292	0.1287	-0.08288	-0.792
TARS09_RR023	0.9941	0.6255	0.3766	5.9651	45.8687	56.667		0.4288	0.3425	0.08625	6.425	30.3687	0.8123	0		-0.5106	-0.3849	-0.7311	0.003831	-0.3505	-1
ABCP_8	1.032	0.7441	0.2951	6.1625	50.5625	60		0.45	0.3425	0.1075	7.0125	34.475	1.2496	6.667		-0.5674	-0.5215	-0.648	0.1623	-0.3372	-0.905
Sonora	1.0062	0.6923	0.2876	8	47.3312	90		0.4413	0.35	0.09125	8.3752	45.8875	0.7495	53.333		-0.5556	-0.5033	-0.6448	0.07242	-0.02058	-0.393
Ouray	1.657	1.009	0.6551	7.6125	48.925	73.333		0.4838	0.3512	0.1325	7.5	31.5062	2.75	5		-0.7121	-0.6546	-0.8028	0.003779	-0.355	-0.875
92US_1006	1.1857	0.7415	0.4513	4.9125	50.4125	93.333		0.485	0.3537	0.1313	5.9	38.6125	1.8751	36.667		-0.5799	-0.5087	-0.6858	0.1894	-0.2383	-0.625
CDCWM_2	1.1346	0.7506	0.3638	6.3	43.4125	76.667		0.4775	0.3562	0.1213	7.4514	41.525	0.4376	0		-0.6137	-0.566	-0.622	0.1347	-0.02669	-1
GTS_900	1.4845	0.9965	0.4951	7.6375	50.7937	66.667		0.5463	0.3625	0.1838	7.1375	39.1	3.7518	10		-0.6203	-0.5986	-0.6303	-0.04741	-0.2227	-0.85
Jackpot	1.2245	0.7703	0.4613	6.15	49.4437	73.333		0.5238	0.365	0.1588	6.225	24.2875	3.6256	20		-0.5466	-0.4955	-0.6401	0.02856	-0.4853	-0.726
PT7_2	1.5732	1.0165	0.5639	7.0125	43.8187	53.333		0.48	0.3675	0.1125	6.675	38.1125	2.75	0		-0.6274	-0.5583	-0.7489	-0.01673	-0.1239	-1
ND041062_1	1.4882	0.9778	0.5176	9.7375	48.8562	73.333		0.4638	0.3737	0.09	9.15	42.425	1.6879	5		-0.6637	-0.5682	-0.8188	-0.03973	-0.1055	-0.917
Focus	1.6594	1.0506	0.6131	5.875	46.8312	70		0.49	0.375	0.115	6.6	28.9812	2.4982	10		-0.6034	-0.5171	-0.77	0.1297	-0.3922	-0.855
Santa_Fe	1.1913	0.8089	0.4051	7.9375	51.0937	73.333		0.5013	0.3762	0.125	8.325	46	1.7496	8.333		-0.5664	-0.5288	-0.6535	0.05057	-0.09473	-0.917
La_Paz	1.2624	0.8455	0.4249	8.5984	48.5687	60		0.51	0.3787	0.1313	8.3	38	2.7499	16.667		-0.5814	-0.5384	-0.6682	-0.05593	-0.2216	-0.512
Sierra	0.9557	0.5915	0.3713	7.5	45.2437	96.667		0.515	0.38	0.135	7.7	41.7375	3.3745	11.667		-0.4433	-0.3153	-0.6315	0.03172	-0.06213	-0.878
Burke	1.1207	0.6878	0.4401	5.25	46.4687	86.667		0.5238	0.38	0.1438	6.175	39.4937	1.6237	11.667		-0.5035	-0.4212	-0.626	0.1928	-0.1142	-0.863
UI_196	1.3045	0.8715	0.4401	8.175	47.05	50		0.4913	0.3812	0.11	8.875	42.8062	1.7501	15		-0.6177	-0.5549	-0.7376	0.1226	-0.08796	-0.722
USPT_CBB_3	1.4807	1.0088	0.4799	8.3818	45.6562	80		0.52	0.3812	0.1388	9.8375	37.1	2.3747	1.667		-0.6773	-0.6393	-0.7404	0.1416	-0.1867	-0.972
Apache	1.5761	0.9339	0.6464	8.575	47.525	73.333		0.5125	0.3875	0.125	7.0625	48.2687	1.25	21.667		-0.6955	-0.6155	-0.8202	-0.1612	0.01424	-0.73
USPT_WM_1	1.487	0.8678	0.6263	8.4875	49.2937	63.333		0.5125	0.3875	0.125	7.975	37.7187	2.4988	6.667		-0.6606	-0.5568	-0.7869	-0.05161	-0.2342	-0.847
Stampede	1.2757	0.7178	0.5651	7.375	51.4125	73.333		0.575	0.3875	0.1875	8.1	42.1875	1.3123	16.667		-0.5441	-0.4075	-0.6604	0.1097	-0.1714	-0.773
UI_114	1.1992	0.8394	0.3763	6.6756	53.2583	40		0.4797	0.3876	0.0923	8.6238	45.7022	2.1019	0		-0.6633	-0.6255	-0.7527	0.1895	-0.1376	-1
ABCP_17	1.2446	0.8023	0.4464	8.075	51.6737	93.333		0.52	0.3887	0.1313	8.575	49.3187	1.6289	15		-0.5519	-0.4566	-0.7124	0.05887	-0.04672	-0.846
Baja	1.0757	0.7003	0.3826	6.6375	50.375	56.667		0.5075	0.3925	0.115	6.8625	41.5	1.7499	16.667		-0.4989	-0.3859	-0.6776	0.04421	-0.178	-0.571
Maverick	1.1407	0.7515	0.3963	8.5625	48.425	66.667		0.5275	0.3937	0.1338	9.1375	43.5625	2.1251	16.667		-0.5484	-0.482	-0.6674	0.04857	-0.09229	-0.757
PT9_17	1.4362	0.8706	0.5389	6.9625	45.7187	60		0.5225	0.3962	0.1263	6.45	32.15	2.7493	10		-0.6386	-0.5461	-0.7294	-0.07485	-0.2994	-0.9
USPT_ANT_1	1.559	0.9455	0.6216	8.0318	46.6312	46.667		0.5388	0.3975	0.1413	7.7875	41.6625	2.3748	5		-0.657	-0.5748	-0.7433	-0.1512	-0.09374	-0.646
CDC_Camino	1.167	0.7465	0.4276	7.9125	48.9312	74.614		0.5588	0.3987	0.16	8.3625	47.7937	1.6244	36.534		-0.5107	-0.4528	-0.5581	0.06938	-0.00703	-0.513
Max	1.2532	0.769	0.4913	5.1625	49.6	56.667		0.4875	0.4	0.0875	5.35	37.9375	2.2504	5		-0.6142	-0.4727	-0.8242	0.06046	-0.2328	-0.5
USPT_CBB_1	1.4382	0.9616	0.4838	7.275	46.9	93.333		0.4675	0.4012	0.06625	7.0375	32.725	2.1247	8.333		-0.6709	-0.5666	-0.8584	-0.004	-0.3005	-0.911
Medicine_Hat	1.1795	0.844	0.3426	8.2875	49.075	86.667		0.4813	0.4012	0.08	9.6875	34.7562	1.8127	20		-0.5343	-0.4711	-0.7015	0.2265	-0.2964	-0.773
Aztec	1.2579	0.7823	0.4138	7.5	45.875	76.667		0.6138	0.4025	0.2113	8.3	43.2312	2.4352	15		-0.5051	-0.4813	-0.4699	0.1205	-0.06139	-0.807
Fiesta	1.0882	0.6491	0.4463	7.3375	49.4062	93.333		0.6063	0.4075	0.1988	8.25	38.175	1.3753	23.333		-0.4405	-0.3245	-0.5744	0.1594	-0.2057	-0.738
Frontier	1.2591	0.8005	0.4666	7.1984	51.8562	70		0.54	0.4137	0.1263	7.675	38.6875	1.7502	25		-0.5751	-0.4576	-0.743	0.08406	-0.242	-0.628
Shoshone	1.2932	0.7841	0.5163	7.875	50.5562	93.333		0.5613	0.4137	0.1475	9.425	44.3	2.1246	0		-0.5446	-0.4204	-0.6985	0.2584	-0.1161	-1
AC_Island	1.502	0.899	0.6101	7.875	51.5687	73.333		0.5713	0.4137	0.1575	9.9625	46.3937	2.5	0		-0.6096	-0.5107	-0.7412	0.3835	-0.09705	-1
Croissant	1.2565	0.8286	0.4816	7.6151	48.5375	86.667		0.5213	0.415	0.1063	6.4	27.45	2.9986	16.667		-0.3147	-0.2192	-0.5952	-0.09899	-0.4343	-0.796
Lariat	1.597	0.9828	0.6214	8.45	49.8437	73.333		0.5675	0.415	0.1525	8.9875	42.7062	1.0003	5		-0.6475	-0.5483	-0.7722	0.04588	-0.1388	-0.913
Hatton	1.5407	1.0536	0.4959	8.0821	48.0375	70		0.5938	0.4175	0.1763	7.8875	43.8937	2.9981	18.333		-0.584	-0.5498	-0.6375	-0.00311	-0.05347	-0.759
Nodak	1.3908	0.9228	0.4751	7.1625	52.3562	60		0.5338	0.4187	0.115	6.7625	46.7375	1.3125	0		-0.5877	-0.5102	-0.7252	-0.01999	-0.09149	-1
Bill_Z	1.227	0.7378	0.4963	6.775	47.1	66.667		0.5388	0.4187	0.12	8.5875	43.8	2.3744	1.667		-0.5571	-0.4146	-0.7391	0.2963	-0.0626	-0.976
Fisher	1.3432	0.879	0.4713	6.5625	56.0937	90		0.5375	0.42	0.1175	8.1419	42.0562	2.3745	11.667		-0.5647	-0.488	-0.7066	0.2231	-0.2472	-0.87
Sequoia	1.1345	0.6853	0.4563	8.6625	45.9062	66.667		0.5738	0.42	0.1538	9.325	43.85	2.4991	13.333		-0.3994	-0.2883	-0.5591	0.1119	-0.03629	-0.831
Buckskin	1.412	0.9303	0.4888	6.25	51.3125	80		0.5813	0.4225	0.1588	7.2875	47.8	1.4998	3.333		-0.5679	-0.5076	-0.6697	0.1601	-0.04749	-0.958
CDC_Pinnacle	1.487	0.8666	0.6276	6.6	46.45	60		0.6913	0.4275	0.2638	6.725	41.8812	2.4996	0		-0.5012	-0.4921	-0.4754	0.01868	-0.09578	-1
SDPI_1	1.0245	0.7115	0.3201	7.8415	48.9937	76.667		0.535	0.4287	0.1063	8.325	44.5562	2.7496	6.667		-0.4052	-0.2871	-0.6395	0.01978	-0.08559	-0.926
Fargo	1.592	0.8965	0.7026	7.3625	51.425	86.667		0.6575	0.4287	0.2288	7.45	38.9125	2.3749	30		-0.5539	-0.4926	-0.6287	0.05165	-0.2491	-0.664
Gala	1.552	0.9428	0.6164	6.475	50.3	73.333		0.565	0.4312	0.1338	6.8375	41.9812	2.748	13.333		-0.621	-0.5204	-0.769	0.0839	-0.1678	-0.819
Poncho	1.372	0.914	0.4651	7.95	46.675	83.333		0.5388	0.4325	0.1063	7.95	42.5625	1.25	13.333		-0.591	-0.5069	-0.7568	0.008152	-0.075	-0.841
ND_307	1.6033	1.1015	0.5088	8.45	48.4	86.667		0.5988	0.4337	0.165	8.65	43.7375	2.0004	10		-0.6005	-0.5678	-0.6687	0.02483	-0.09646	-0.889
NE2_09_1	1.392	0.924	0.4751	8.45	51.3687	86.667		0.53	0.435	0.095	8.625	37.8625	2.7495	23.333		-0.6132	-0.5181	-0.7958	0.02328	-0.2616	-0.732
NW_590	1.2595	0.8553	0.4113	7.25	48.8875	66.667		0.5675	0.4387	0.1288	7.15	43.9562	2.2498	0		-0.5477	-0.4838	-0.6814	0.04827	-0.08999	-1
NE2_09_8	1.6532	1.014	0.6464	7.325	51.1937	63.333		0.605	0.4387	0.1663	7.6875	41.4812	1.8747	6.667		-0.6163	-0.5469	-0.7238	0.08743	-0.1912	-0.905
NW_410	1.6245	0.9803	0.6514	6.4125	48.6312	86.667		0.5475	0.44	0.1075	6.6375	40.9812	2.9999	3.333		-0.6508	-0.5401	-0.8132	0.08732	-0.1672	-0.967
ND040494_4	1.472	0.9666	0.5126	7.3625	45.2062	86.667		0.5888	0.44	0.1488	7.8	36.0187	1.9375	3.333		-0.5866	-0.5311	-0.658	0.08531	-0.2078	-0.963
Pindak	1.112	0.709	0.4101	8.7375	44.4125	73.333		0.5788	0.4425	0.1363	7.6125	42.225	2	6.667		-0.4427	-0.3347	-0.6706	-0.1186	-0.04817	-0.905
Kodiak	1.777	1.139	0.6451	7.55	51.7375	93.333		0.6325	0.4437	0.1888	8.35	45.4562	3.7515	25		-0.6139	-0.5286	-0.7114	0.1563	-0.1154	-0.732
Flint	1.4483	0.8115	0.6438	6.05	50.0625	76.667		0.57	0.445	0.125	6.325	44.5312	2.2497	16.667		-0.5731	-0.3839	-0.795	0.038	-0.101	-0.792
UI_111	1.6374	1.0022	0.6432	7.9318	48.9	80		0.5913	0.4487	0.1425	8.4875	43.05	1.4994	26.667		-0.6592	-0.5646	-0.7963	0.01116	-0.1215	-0.726
JM_126	1.2595	0.8178	0.4488	5.525	47.7375	60		0.55	0.4537	0.09625	5.875	23.4375	2.7497	6.667		-0.4843	-0.3512	-0.7459	0.1155	-0.5155	-0.873
USPT_CBB_5	1.2557	0.8241	0.4388	6.1625	45.475	60		0.6175	0.4587	0.1588	7.0125	38.1625	1.3127	6.667		-0.497	-0.4063	-0.634	0.1569	-0.1655	-0.861
Buster	1.1132	0.6853	0.4351	6.225	50.7437	66.667		0.6025	0.46	0.1425	6.25	44.0562	1.8739	20		-0.4333	-0.3142	-0.6131	0.005407	-0.1326	-0.701
NE2_09_4	1.8496	1.2265	0.6301	9.1125	50.2687	93.333		0.675	0.4612	0.2138	9.55	41.8875	3.3745	13.333		-0.6222	-0.5974	-0.6321	0.03824	-0.1622	-0.842
Agassiz	1.4408	0.8738	0.5749	7.6318	51.3812	80		0.6188	0.4712	0.1475	9.8125	47.5375	2.3746	21.667		-0.5208	-0.4078	-0.6752	0.2805	-0.07899	-0.706
Grand_Mesa	1.6182	0.9203	0.7051	8.4375	46.1	80		0.6025	0.485	0.1175	9.05	41.8437	2.2502	10		-0.621	-0.4648	-0.8152	0.134	-0.08441	-0.9
UI_126	1.5145	1.054	0.4676	6.5	48.775	56.667		0.6225	0.4862	0.1363	7.4625	46.0625	2.2497	15.55		-0.5832	-0.5296	-0.7051	0.1617	-0.05357	-0.654
BelDakMi_RR_5	1.5023	1.0269	0.4842	9.2987	48.575	76.667		0.6238	0.4862	0.1375	9.725	46.2562	1.1876	5		-0.5679	-0.4946	-0.7062	0.07086	-0.0327	-0.935
CDC_Pintium	1.7828	1.1489	0.5526	8.2375	51.8562	89.614		0.6413	0.4987	0.1425	8.1125	46.9	1.6245	19.034		-0.6388	-0.5691	-0.7257	-0.01068	-0.09859	-0.78
NE2_09_3	1.6082	1.1015	0.5138	9.1625	51.5812	90		0.6825	0.5025	0.18	9.175	46.2187	1.8744	16.667		-0.5777	-0.5375	-0.6663	-0.00342	-0.09144	-0.811
Win_Mor	1.3995	0.8915	0.5151	9.475	50.1125	73.333		0.6225	0.5062	0.1163	9.75	48.6812	0.6246	23.333		-0.5537	-0.4105	-0.7745	0.03541	-0.02526	-0.633
Kimberly	1.6708	1.1565	0.5213	9.95	47.7312	83.333		0.6363	0.5062	0.13	10.9125	34.0125	1.2499	13.333		-0.5775	-0.4728	-0.718	0.1266	-0.2968	-0.867
Mariah	1.3095	0.9041	0.4126	8.4625	45.7125	56.667		0.6338	0.515	0.1188	10.05	36.7125	2.4974	6.667		-0.5086	-0.4091	-0.7176	0.2611	-0.1868	-0.667
Arapaho	1.497	0.8891	0.6151	8.3875	47.3625	76.667		0.7013	0.5262	0.175	8.1625	46.2562	2.2495	1.667		-0.4695	-0.3032	-0.6668	-0.01511	-0.03786	-0.967
Windbreaker	1.202	0.7728	0.4363	6.8625	53.8437	76.667		0.6488	0.5275	0.1213	6.7125	33.4	0.8757	21.667		-0.4742	-0.3081	-0.7193	-0.02013	-0.4038	-0.711
San_Juan	0.8382	0.5441	0.3013	6.3625	45.8875	86.667		0.3988	0.3125	0.08625	7	41.9375	1.1876	10		-0.507	-0.4011	-0.6812	0.1282	-0.08386	-0.885
sinaloa	1.1032	0.6515	0.4588	6.475	48.3937	53.333		0.4425	0.3562	0.08625	6.95	28.8312	0.8119	15.5		-0.5664	-0.4301	-0.8036	0.09735	-0.4395	-0.709
ui_117	0.9929	0.6073	0.3897	5.9915	48.8	70		0.49	0.3712	0.1188	7.5625	37.4312	1.4992	1.667		-0.5076	-0.3713	-0.7036	0.3661	-0.1674	-0.976
monterrey	0.977	0.644	0.3401	6.725	47.1687	70		0.4988	0.375	0.1238	6.8625	45.525	1.8747	20		-0.4693	-0.3887	-0.6162	0.02121	-0.02763	-0.714
el_dorado	1.047	0.6903	0.3638	6.85	50.3687	70		0.485	0.3775	0.1075	6.8625	35.2437	1.875	8.333		-0.5179	-0.4318	-0.6828	0.01603	-0.3256	-0.881
st103-8	1.3042	0.9394	0.3813	6.3256	49.9958	80		0.4772	0.3776	0.0998	6.1988	41.0147	1.6018	0		-0.6485	-0.622	-0.7191	-0.04923	-0.174	-1
gts-904	1.6641	0.9502	0.7225	7.5821	49.5733	93		0.5585	0.4285	0.1301	7.5848	44.7057	2.2291	13.333		-0.6282	-0.4868	-0.8007	0.01703	-0.09525	-0.857
23st_27	1.0224	0.6769	0.3542	5.1654	49.565	73.333		0.6285	0.5168	0.1118	6.1014	46.6807	3.2287	0		-0.3795	-0.2096	-0.6548	0.1845	-0.05495	-1
F07_449_9_3	1.3641	0.8638	0.5082	7.0318	49.5403	90		0.425	0.28	0.145	7.1	40.95	0.9995	16.667		-0.7049	-0.6943	-0.7379	-0.03673	-0.1931	-0.805
F07_014_22_2	1.6578	1.0589	0.5413	6.4125	54.2375	63.333		0.52	0.3812	0.1388	7.125	38.6812	3.2963	41.667		-0.6564	-0.6114	-0.7412	0.1455	-0.2822	-0.333
CENTA_Pupil	0.9029	0.6323	0.3413	5.6	44.2187	73.333		0.2313	0.2012	0.03	5.5125	23.8062	0.5614	36.667		-0.7624	-0.6946	-0.9126	-0.00277	-0.4434	-0.421
Amadeus_77	1.0732	0.6753	0.4051	4.825	42.1062	83.333		0.28	0.2012	0.07875	5.425	40.35	1.6245	6.667		-0.7306	-0.6788	-0.8113	0.1127	-0.03702	-0.919
PR_0340_3_3_1	0.8279	0.5556	0.2988	6.225	40.725	53.333		0.34	0.22	0.12	5.5625	29.7	1.4371	5		-0.5657	-0.4777	-0.6238	-0.09966	-0.2737	-0.913
Rojo_Chiquito	0.9424	0.6372	0.3132	4.8818	42.3	73.333		0.2625	0.2212	0.04125	5.3125	27.0687	1.7495	58.333		-0.7	-0.6322	-0.8298	0.1643	-0.3581	-0.276
DOR_364	0.9807	0.6778	0.3101	4.8375	44.825	96.667		0.29	0.2212	0.06875	4.4625	27.6937	1.5617	38.333		-0.6996	-0.6638	-0.7792	-0.07419	-0.3851	-0.609
TARS09_RR004	0.9895	0.609	0.3876	5.025	43.3437	70		0.2775	0.2312	0.04625	5.325	17.8875	1.563	35		-0.7145	-0.6131	-0.8777	0.05664	-0.5807	-0.35
TARS09_RR029	1.1145	0.7203	0.4013	5.85	44.4903	63.333		0.3063	0.2475	0.05875	6.625	35.1812	2.1255	8.333		-0.7087	-0.6404	-0.8311	0.1528	-0.1974	-0.87
NDZ06249	1.1157	0.7765	0.3463	7.0125	46.2187	56.667		0.3263	0.25	0.07625	8.5375	40.1812	1.4368	6.667		-0.705	-0.6692	-0.7806	0.2098	-0.1252	-0.667
Garnet	0.9345	0.5703	0.3713	4.8	50.7812	66.667		0.345	0.26	0.085	4.55	31.5875	1.4996	3.333		-0.63	-0.5206	-0.7705	-0.05531	-0.3875	-0.963
IBC_301_204	1.189	0.7085	0.4842	6.3098	42.2792	90		0.3128	0.2624	0.0502	5.7012	22.7353	0.6481	8.333		-0.7627	-0.6446	-0.9175	-0.1453	-0.4781	-0.904
Dehoro	1.0545	0.6815	0.3801	5.0375	45.5562	93.333		0.3138	0.2625	0.05125	5.1375	29.6687	0.8124	60		-0.6827	-0.5914	-0.8539	0.02789	-0.3771	-0.35
TARS09_RR007	0.9895	0.6716	0.3251	7.5125	46.5625	73.333		0.3825	0.2775	0.105	8.2125	36.525	1.7493	21.667		-0.6011	-0.5708	-0.6647	0.09119	-0.2155	-0.782
UI_239	1.1682	0.679	0.4963	5.1875	46.325	43.333		0.35	0.2825	0.0675	5.2375	29.8562	1.4372	6.667		-0.694	-0.5669	-0.856	0.004562	-0.3415	-0.833
SR9_4	1.1232	0.7241	0.4063	6.3625	50.2437	66.667		0.4138	0.3054	0.1084	7.55	41.1874	2.1256	21.667		-0.4912	-0.4485	-0.5702	0.2189	-0.1862	-0.492
AC_Redbond	1.3796	0.8289	0.5547	5.0915	45.0937	80		0.4288	0.3362	0.0925	3.925	33.5125	1.1867	6.667		-0.6312	-0.5376	-0.7758	-0.1794	-0.2682	-0.932
AC_Earlired	1.5462	0.7173	0.6826	4.925	52.4937	83.333		0.4775	0.3362	0.1413	5.5	34.9187	1.4995	1.667		-0.6709	-0.4829	-0.7162	0.1319	-0.3294	-0.983
UI_37	1.4233	0.8366	0.5938	4.725	48.3125	93.333		0.4388	0.3387	0.1	5.4625	25.9375	1.6239	5		-0.6874	-0.5786	-0.8204	0.1392	-0.4624	-0.944
SR7_3	1.2795	0.7673	0.4626	5.9625	50.6437	60		0.4488	0.3587	0.09	6.4625	42.1437	1.4378	13.333		-0.6532	-0.5552	-0.7873	0.09665	-0.1669	-0.778
UI_3	1.1032	0.7103	0.4001	4.6625	44.5187	73.333		0.4613	0.365	0.09625	4.5	26.5125	2.3122	3.333		-0.5308	-0.4457	-0.6515	-0.04156	-0.3831	-0.958
Merlot	1.5234	1.0166	0.5149	7.278	54.3988	90		0.4675	0.3737	0.09375	9.5375	37.3375	1.0633	0		-0.6772	-0.5959	-0.8258	0.4281	-0.167	-1
Red_Ryder	1.1329	0.7589	0.3401	7.825	51.4437	73.333		0.5463	0.3812	0.165	7.8875	42.775	2.1247	20		-0.5125	-0.4484	-0.453	0.009277	-0.1678	-0.719
UI_228	1.2132	0.804	0.4163	5.45	45.0625	56.667		0.495	0.3912	0.1038	6.075	38	2.3745	0		-0.5961	-0.5131	-0.7573	0.1164	-0.1586	-0.988
AC_Scarlet	1.0407	0.6653	0.3826	5.4125	47.55	83.333		0.5388	0.4312	0.1075	6.5125	36.6875	1.9997	6.667		-0.4721	-0.3202	-0.7205	0.193	-0.2185	-0.926
USRM_20	1.4333	0.8703	0.5701	6.1375	46.4437	73.333		0.6375	0.4462	0.1913	6.4125	40.175	2.4996	6.667		-0.5423	-0.4509	-0.6904	0.04678	-0.1307	-0.892
ser22	0.729	0.4556	0.2782	4.5603	43.1038	80		0.2419	0.1935	0.04845	5.4181	35.0307	0.5631	10		-0.6653	-0.5921	-0.7898	0.1067	-0.2635	-0.875
Royalty	1.1074	0.7105	0.4049	8.7318	48.4403	100		0.4705	0.4204	0.1162	7.4375	47.3113	1.1257	70		-0.5209	-0.4237	-0.6704	-0.1375	-0.02622	-0.1667
